# Supplementary material for: Health care seeking behavior among presumptive tuberculosis patients in Ethiopia: a systematic review and meta-analysis
Source: BMC Health Serv Res. 2020 May 19;20:445. doi: 10.1186/s12913-020-05284-5 (PMC7238571; doi:10.1186/s12913-020-05284-5)
Supplement: Supplementary file 1 — Additional file 1. Figures (funnel plots) S1. [file 12913_2020_5284_MOESM1_ESM.zip]

Archive with 3 entries (3 files):
- Fig 5  Funnel plotR4.tif
- Fig 6 Funnel plotR4.tif
- Fig 7  Funnel plotR4.tif
