# Supplementary material for: Health care seeking behavior among presumptive tuberculosis patients in Ethiopia: a systematic review and meta-analysis
Source: BMC Health Serv Res. 2020 May 19;20:445. doi: 10.1186/s12913-020-05284-5 (PMC7238571; doi:10.1186/s12913-020-05284-5)
Supplement: Supplementary file 2 — Additional file 2. Dataset S2. [file 12913_2020_5284_MOESM2_ESM.xlsx]

## Sheet: Sheet1
First author	Year of publication	Study setting	Study design	Sample size	Seek health care from health facility(n)	Not seek health care From any source (n)	Seek health care form inappropriate source	Region	Specific area
Yimer et al	2009	Community based	cross-sectional study	1006	604	219	183	Amhara	Merawi district, West Gojam Zone
Abebe .G et al	2010	community based	cross sectional survey	476	245	229	2	Oromia	Gilgel Gibe field research area,Jimma Zone,
Engeda. HE et al	2016	community based	cross sectional survey	663	404	37	222	Amhara	Lay Armachiho district. North Gondar administrative zone
Senbeto et al	2013	population-based	cross-sectional study	843	683	40	120	Amhara	Dabat district, northwest
Hiwot A. Hiluf et al	2014	Institution based	cross sectional survey	242	177	9	56	Tigray	Mekelle City
